# Supplementary material for: Group VA Aromatic Thiosemicarbazone Complexes: Synthesis, Characterization, Biological Activity, and Topological Studies
Source: Int J Mol Sci. 2024 Oct 8;25(19):10794. doi: 10.3390/ijms251910794 (PMC11476362; doi:10.3390/ijms251910794)
Supplement: Supplementary file 1 [file ijms-25-10794-s001.zip]

Archive with 1 entries (1 files):
- ijms-3226028-supplementary.pdf
